# Supplementary material for: Prioritizing Radiation and Targeted Systemic Therapies in Patients with Resected Brain Metastases from Lung Cancer Primaries with Targetable Mutations: A Report from a Multi-Site Single Institution
Source: Cancers (Basel). 2024 Sep 26;16(19):3270. doi: 10.3390/cancers16193270 (PMC11475032; doi:10.3390/cancers16193270)
Supplement: Supplementary file 1 [file cancers-16-03270-s001.zip]

Archive with 1 entries (1 files):
- cancers-3185683-supplementary.xlsx
