# Supplementary material for: Prioritizing Radiation and Targeted Systemic Therapies in Patients with Resected Brain Metastases from Lung Cancer Primaries with Targetable Mutations: A Report from a Multi-Site Single Institution
Source: Cancers (Basel). 2024 Sep 26;16(19):3270. doi: 10.3390/cancers16193270 (PMC11475032; doi:10.3390/cancers16193270)
Supplement: Supplementary file 1 [file cancers-16-03270-s001.zip › cancers-3185683-supplementary.xlsx]

## Sheet: Sheet1
Sex	Race	Ethnicity	Smoking Status at time of lung cancer diagnosis	Smoking status at the time of brain mets diagnosis	Smoking_history	Age_of_diagnosis	KPS	Pathology	Number_of_brain_metastasis	Surgery	Index_lesion_diameter	RT	RT (1 = SRS 2 = WBRT)	Dose	Fractions	Systemic_therapy	Chemotherapy	Chemo	Targeted therapy	Immunotherapy	Immuno	TKI_gen	Index lesion recurrence (1 = Yes, 0 = No)	Index_lesion_recur	Overall outcome (1 = Stable/improvement, 2 = progression, 4 = Mixed response)	Overall_recur	MRI date of progression	progression_time	time_to_progression	Date of last MRI head	Date of last FU	Deceased (1=Yes, 0=No)	Deceased	Date of diagnosis	Follow_up_Months	PDL1_status	PDL1	EGFR (Other than Exon 20)(standard activating mutation, ex 19del, L858R, T790M)	EGFR_not20	EGFR exon 20	EGFR_exon20	EGFR	EGFR_mutation	ALK fusion	ALK_fusion	RET fusion	RET_fusion	NTRK fusion	NTRK_fusion
F			Not noted	Not noted	0	#REF!		Adenocarcinoma	3	Yes		Yes	SRS	18	1	No		0			0		1	1	2	2	2011-01-05	1064	34.8852	2011-04-21	2011-04-22		0	2008-02-06	38.3934								0
M	White	Hispanic or Latino	Current	Current	1	#REF!		SCC	1	Yes		No				Yes	cisplatin	1			0		1	1	2	2	2011-11-18	262	8.59016	2011-11-18	2011-11-19	1	1	2011-03-01	8.62295								0
F	Black	Non-Hispanic or Latino	Current	Current	1	#REF!		Adenocarcinoma	1	Yes		Yes	no record			Yes	cisplatin/pemetrexed	1		erlotinib	1	1	1	1	2	2	2018-10-13	2735	89.6721	2019-02-21	2019-01-25		0	2011-04-18	93.082	POS	2			NEG	0	NEG	0
F	White	Non-Hispanic or Latino	Previous	Previous	1	#REF!		Adenocarcinoma	1	Yes		Yes	GK SRS			No		0			0		0	0	1	1		-40715	89.3443	2018-12-06	2022-09-12		0	2011-06-21	134.459								0
M	White	Non-Hispanic or Latino	Previous	Previous	1	#REF!		Adenocarcinoma	1	Yes		No				No		0			0		0	0	1	1		-40739	2.06557	2011-09-16	2011-09-17	1	1	2011-07-15	2.09836								0
M	White	Hispanic or Latino	Previous	Previous	1	#REF!		Adenocarcinoma	4	Yes		Yes	GK SRS	27 (20 in 1 to cerebellar vermis)	3	Yes	cisplatin/pemetrexed	1		erlotinib	1	1	0	0	2	2	2013-08-22	762	24.9836	2015-07-23	2015-07-24	1	1	2011-07-22	47.9672			Exon19Deletion(E746_A750del)	1	T790M mutation in Exon 20	1	T790M / E746_A750del	1	NEG	0
F	White		Not noted	Not noted	0	#REF!		Adenocarcinoma	1	Yes		Yes	GK SRS	24	3	No		0			0		0	0	2	2	2011-12-20	140	4.59016	2012-03-21	2011-12-28		0	2011-08-02	4.85246								0	NEG	0
F	White	Non-Hispanic or Latino	Not smoker	Not smoker	0	#REF!		Adenocarcinoma	1	Yes		Yes	no record			No		0			0		0	0	4	2		-40773	25.5082	2013-10-04	2013-05-23		0	2011-08-18	21.1148								0
F	White	Non-Hispanic or Latino	Current	Current	1	#REF!		Adenocarcinoma	1	Yes		Yes	SRS			Yes	cisplastin/pemetrexed	1		Pembrolizumab	1		0	0	2	2	2014-03-18	767	25.1475	2021-12-02	2023-01-20	1	1	2012-02-10	131.049	POS	2			NEG	0	NEG	0	NEG	0
M	Black	Declined	Previous	Previous	1	#REF!		Adenocarcinoma	1	Yes		No				Yes	pemetrexed	1			0		1	1	2	2	2014-01-03	674	22.0984	2014-01-03	2012-10-04		0	2012-02-29	7.14754			NEG	0			NEG	0	NEG	0
F	White	Non-Hispanic or Latino	Previous	Previous	1	#REF!		Adenocarcinoma	2	Yes		Yes	SRS			Yes	carboplatin/pemetrexed	1			0		0	0	1	1		-41046	31.7049	2015-01-09	2015-01-19	1	1	2012-05-17	32.0328								0
M	Black	Non-Hispanic or Latino	Previous	Previous	1	#REF!		SCC	2	Yes		Yes	WBRT			Yes	cisplastin/etoposide, carboplatin/etoposide	1			0		0	0	1	1		-41102	130.787	2023-06-14	2023-07-03		0	2012-07-12	131.41								0
F	Black	Non-Hispanic or Latino	Not noted	Not noted	0	#REF!		Adenocarcinoma	1	Yes		No				No		0			0		0	0	2	2	2014-01-28	442	14.4918	2012-11-03	2014-11-12		0	2012-11-12	23.9344								0
M	Black	Hispanic or Latino	Previous	Previous	1	#REF!		Adenocarcinoma	1	Yes		Yes	GK SRS	24	3	No		0			0		0	0	2	2	2013-08-01	157	5.14754	2014-11-06	2014-11-11		0	2013-02-25	20.459								0
F	Black	Non-Hispanic or Latino	Previous	Previous	1	#REF!		Adenocarcinoma	2	Yes		Yes	GK SRS	24	3	No		0			0		0	0	2	2	2013-08-28	176	5.77049	2022-10-27	2022-11-02		0	2013-03-05	115.705					NEG	0	NEG	0
F	White	Non-Hispanic or Latino	Current	Current	1	#REF!		Adenocarcinoma	5	Yes		Yes	SRS		3 fraction to resection bed, 1 fx to other met	Yes		0			0		0	0	2	2	2013-06-01	23	0.754098	2014-09-09	2014-09-09	1	1	2013-05-09	16					NEG	0	NEG	0	NEG	0
F	Black	Non-Hispanic or Latino	Current	Previous	1	#REF!	90	Adenocarcinoma	3	Yes	No pre-op MRI	Yes	SRS	24	3	Yes		0			0		0	0	2	2	2014-09-14	444	14.5574	2016-06-29	2016-04-19		0	2013-06-27	33.6721					NEG	0	NEG	0	NEG	0
F	Other	Unknown	Previous	Previous	1	#REF!		Adenocarcinoma	4	Yes		Yes	WBRT			No		0			0		0	0	1	1		-41516	2.7541	2013-11-22	2013-09-16	1	1	2013-08-30	0.557377					NEG	0	NEG	0	NEG	0
F	White	Non-Hispanic or Latino	Previous	Previous	1	#REF!		Adenocarcinoma	1	Yes		No				No		0			0		1	1	2	2	2014-06-03	243	7.96721	2014-06-20	2014-07-14		0	2013-10-03	9.31148					NEG	0	NEG	0	NEG	0
F	Other	Non-Hispanic or Latino	Current	Previous	1	#REF!		Adenocarcinoma	3	Yes		Yes				Yes	cisplatin/pemetrexed, docetaxal/gemcitabine	1			0		0	0	2	2	2014-07-28	265	8.68852	2014-07-28	2014-06-11	1	1	2013-11-05	7.14754					NEG	0	NEG	0	NEG	0
M	Asian	Non-Hispanic or Latino	Previous	Previous	1	#REF!		SCC	1	Yes		Yes	SRS			Yes	carboplatin/taxol	1			0		1	1	2	2	2014-02-20	35	1.14754	2014-02-20	2014-04-03	1	1	2014-01-16	2.52459								0
F	White	Non-Hispanic or Latino	Previous	Previous	1	#REF!		Adenocarcinoma	1	Yes		Yes	GK SRS			No		0			0		0	0	2	2	2014-04-24	1	0.0327869	2015-07-07	2015-07-02	1	1	2014-04-23	14.2623								0
F	White	Hispanic or Latino	Current	Current	1	#REF!		Adenocarcinoma	2	Yes		Yes	GK SRS			Yes	cisplatin/pemetrexed	1			0		0	0	2	2	2015-06-24	401	13.1475	2015-08-19	2015-08-13	1	1	2014-05-19	14.7869					amp	1	AMP	1	NEG	0
F	Black	Non-Hispanic or Latino	Current	Current	1	#REF!	80	Adenocarcinoma	1	Yes	2	Yes	SRS	24	3	Yes	Carboplatin/gemcitabine	1			0		0	0	1	1		-41877	25.2131	2016-10-03	2016-10-11	1	1	2014-08-26	25.4754								0	NEG	0
M	White	Non-Hispanic or Latino	Current	Current	1	#REF!		Adenocarcinoma	1	Yes	1.5	Yes	GK SRS	18	1	Yes		0			0		0	0	2	2	2016-10-27	778	25.5082	2021-10-17	2023-07-27	0	0	2014-09-10	106.295								0
M	White	Non-Hispanic or Latino	Current	Current	1	#REF!	70	Adenocarcinoma	4	Yes	1.8	Yes	WBRT			Yes	carboplatin/pemetrexed	1			0		0	0	2	2	2014-11-12	57	1.86885	2015-03-25	2015-04-03	1	1	2014-09-16	6.52459					NEG	0	NEG	0
M	White	Non-Hispanic or Latino	Current	Current	1	#REF!		SCC	1	Yes		Yes	GK SRS	20	1	No		0			0		0	0	1	1		-41911	10.459	2015-08-14	2022-04-21		0	2014-09-29	90.5246								0
F	White	Non-Hispanic or Latino	Current	Current	1	#REF!	80	Adenocarcinoma	3	Yes	3.6	Yes	GK SRS	20	1	Yes	cisplatin/pemetrexed	1			0		0	0	1	1		-42069	82.5246	2022-01-25	2022-03-01		0	2015-03-06	83.6721					NEG	0	NEG	0	NEG	0
M	Other	Non-Hispanic or Latino	Previous	Previous	1	#REF!		Adenocarcinoma	1	Yes	3.2	Yes	SRS	35	5	No		0			0		0	0	1	1		-42122	0.459016	2015-05-12	2015-07-13	1	1	2015-04-28	2.4918								0
F	White	Non-Hispanic or Latino	Not noted	Not noted	0	#REF!		Adenocarcinoma	1	Yes		Yes	SRS	24	3	No		0			0		0	0	1	1		-42132	2.78689	2015-08-01	2015-08-11		0	2015-05-08	3.11475					NEG	0	NEG	0	NEG	0
F	Other	Non-Hispanic or Latino	Not smoker	Not smoker	0	#REF!	90	Adenocarcinoma	9	Yes	2.1	Yes	SRS	20	1	Yes		0		erlotinib (followed by afatinib)	1	2	0	0	4	2	2015-10-20	120	3.93443	2016-08-22	2016-06-21		0	2015-06-22	11.9672			Exon19Deletion	1	NEG	0	E746_A750del	1
F	White	Non-Hispanic or Latino	Previous	Previous	1	#REF!	80	Adenocarcinoma	3	Yes	2.4	Yes	GK SRS	20	1	Yes	carboplatin/pemetrexed	1			0		0	0	1	1		-42198	42.5246	2019-01-30	2019-02-26	1	1	2015-07-13	43.4098	NEG	0	L833F, Amp	1			L833F, AMP	1	NEG	0
F	White	Unknown	Current	Current	1	#REF!		SCC	1	Yes	4.1	Yes	SRS	24	3	No		0			0		0	0	1	1		-42222	2.22951	2015-10-13	2015-12-12	1	1	2015-08-06	4.19672								0
F	White	Hispanic or Latino	Previous	Previous	1	#REF!		Adenocarcinoma	1	Yes		Yes	CK SRS	24	3	No		0			0		0	0	1	1		-42236	88.7541	2023-01-17	2023-04-17	0	0	2015-08-20	91.7049								0
M	White	Non-Hispanic or Latino	Current	Previous	1	#REF!		Adenocarcinoma	2	Yes	6	Yes	SRS			Yes		0			0		1	1	2	2	2016-04-28	245	8.03279	2016-04-28	2015-09-09	1	1	2015-08-27	0.42623					NEG	0	NEG	0	NEG	0
F	White	Non-Hispanic or Latino	Current	Current	1	#REF!		Adenocarcinoma	1	Yes		Yes	SRS	24	3	No		0			0		1	1	2	2	2015-11-08	68	2.22951	2015-11-08	2015-10-15		0	2015-09-01	1.44262								0
M	White	Non-Hispanic or Latino	Current	Current	1	#REF!		Adenocarcinoma	1	Yes		Yes	GK SRS	18	1	Yes	cisplastin/pemetrexed	1			0		1	1	2	2	2017-01-19	465	15.2459	2022-07-15	2022-07-20		0	2015-10-12	81.082			NEG	0	NEG	0	NEG	0	NEG	0
F	White	Non-Hispanic or Latino	Previous	Previous	1	#REF!		Adenocarcinoma	2	Yes		Yes	GK SRS	20	1	Yes		0		erlotinib	1	1	0	0	4	2	2016-02-19	81	2.65574	2017-02-23	2017-03-22	1	1	2015-11-30	15.6721	NEG	0	Exon 18(V689L)	1	NEG	0	V689L	1	NEG	0
F	Other	Hispanic or Latino	Not smoker	Not smoker	0	#REF!	80	Adenocarcinoma	20	Yes	4	Yes	WBRT	30	10	Yes		0		erlotinib	1	1	0	0	1	1		-42354	17.6721	2017-06-07	2017-06-15		0	2015-12-16	17.9344			L858R, amplification	1			L858R, AMP	1
M	White	Non-Hispanic or Latino	Current	Current	1	#REF!		Adenocarcinoma	2	Yes	2.9	Yes	SRS	27	3	No		0			0		0	0	2	2	2016-03-15	84	2.7541	2016-03-15	2016-03-28		0	2015-12-22	3.18033					NEG	0	NEG	0
M	White	Non-Hispanic or Latino	Current	Current	1	#REF!	ECOG 0	SCC	1	Yes	3.4	Yes	SRS	24	3	Yes	Carboplatin/gemcitabine	1			0		0	0	2	2	2016-08-11	212	6.95082	2016-08-11	2016-08-29	1	1	2016-01-12	7.54098								0
F	White	Non-Hispanic or Latino	Current	Current	1	#REF!	90	NSCLC	1	Yes	3	Yes	SRS	24	3	Yes		1			0		0	0	2	2	2016-08-12	176	5.77049	2016-08-12	2016-09-05	1	1	2016-02-18	6.55738			NEG	0	NEG	0	NEG	0	NEG	0
M	Asian	Non-Hispanic or Latino	Previous	Previous	1	#REF!	60	Adenocarcinoma	1	Yes	No pre-op MRI	Yes	WBRT	30	10	No		0			0		0	0	2	2	2016-07-23	129	4.22951	2016-07-23	2016-09-06	1	1	2016-03-16	5.70492								0
M	Black	Non-Hispanic or Latino	Not smoker	Not smoker	0	#REF!	90	Adenocarcinoma	1	Yes	3.3	Yes	GK SRS	18	1	Yes		0		erlotinib	1	1	0	0	2	2	2016-11-02	208	6.81967	2017-03-18	2017-04-04	1	1	2016-04-08	11.8361			Exon19Deletion(E746_A750del)	1			E746_A750del	1			NEG	0
F	White	Non-Hispanic or Latino	Not smoker	Not smoker	0	#REF!		Adenocarcinoma	1	Yes		Yes				No		0			0		0	0	1	1		-42544	8.88525	2017-03-21	2017-01-12	1	1	2016-06-23	6.65574								0
F	White	Non-Hispanic or Latino	Previous	Previous	1	#REF!	80	Adenocarcinoma	3	Yes	5	Yes	GK SRS	18, 24 in 3 to resection cavity	1	Yes		0		erlotinib	1	1	0	0	2	2	2020-10-09	1555	50.9836	2023-04-14	2023-06-20	0	0	2016-07-07	83.2459			L858A	1			L858A	1	NEG	0
M	White	Non-Hispanic or Latino	Current	Previous	1	#REF!		SCC	2	Yes		Yes	GK SRS	12	1	Yes		0		Nivolumab	1		1	1	2	2	2016-10-10	77	2.52459	2016-11-30	2017-01-31	1	1	2016-07-25	6.22951	NEG	1						0
M	White	Non-Hispanic or Latino	Previous	Previous	1	#REF!	80	Adenocarcinoma	1	Yes	2.8	Yes	GK SRS	18	1	No		0			0		0	0	2	2	2017-01-09	167	5.47541	2023-06-07	2023-08-30	0	0	2016-07-26	84.9508	NEG	0			NEG	0	NEG	0	NEG	0	NEG	0
M	White	Non-Hispanic or Latino	Previous	Previous	1	#REF!		Adenocarcinoma	2	Yes		Yes	CK SRS	20	1	No		0			0		1	1	2	2	2019-10-16	1160	38.0328	2022-09-27	2022-10-06		0	2016-08-12	73.6393								0
F	White	Hispanic or Latino	Not noted	Not noted	0	#REF!		Adenocarcinoma	3	Yes	3.5	No				No		0			0		0	0	2	2	2016-10-10	19	0.622951	2016-10-10	2016-10-10		0	2016-09-21	0.622951			L858R	1			L858R	1
F	Black	Non-Hispanic or Latino	Previous	Previous	1	#REF!		Adenocarcinoma	3	Yes		Yes	WBRT	37.5	15	Yes	carboplatin/taxol	1			0		0	0	1	1		-42635	13.1803	2017-10-29	2017-03-09	1	1	2016-09-22	5.5082								0
F	White	Non-Hispanic or Latino	Current	Previous	1	#REF!	70	Adenocarcinoma	4	Yes	3.4	Yes	SRS	27	3	No		0			0		0	0	4	2	2016-11-02	35	1.14754	2016-11-02	2016-12-27	1	1	2016-09-28	2.95082								0	NEG	0
F	White	Non-Hispanic or Latino	Current	Current	1	#REF!	80	Adenocarcinoma	10	Yes	3.4	Yes	GK SRS	20	1	Yes	pemetrexed	1		possible	1		1	1	2	2	2017-03-31	155	5.08197	2017-03-31	2017-10-07	1	1	2016-10-27	11.3115	POS	1						0	5'-deletion	1
F	White	Non-HIspanic or Latino	Previous	Previous	1	#REF!		Adenocarcinoma	2	Yes		Yes	GK SRS	20	1	Yes		0		crizotinib, then alectinib, then lorlatinib	1	3	0	0	2	2	2018-04-18	530	17.377	2019-03-03	2019-04-17	1	1	2016-11-04	29.3115	NEG	0			NEG	0	NEG	0	EML4-ALK	1	NEG	0
F	White	Non-Hispanic or Latino	Current	Current	1	#REF!	50	Adenocarcinoma	1	Yes	3	Yes	GK SRS	20	1	Yes	carboplatin/pemetrexed	1	bevacizumab		0		0	0	2	2	2020-06-22	1323	43.377	2023-06-06	2023-08-29	0	0	2016-11-07	81.5082					NEG	0	NEG	0	NEG	0
F	White	Non-Hispanic or Latino	Not smoker	Not smoker	0	#REF!	90	Adenocarcinoma	1	Yes	1.7	Yes	GK SRS	20	1	Yes		0		afatinib	1	2	0	0	1	1		-42745	47.082	2020-12-16	2020-01-28		0	2017-01-10	36.4918	POS	2	Exon19Deletion(E746_A750del)	1			E746_A750del	1	NEG	0	NEG	0
F	White	Non-Hispanic or Latino	Current	Current	1	#REF!		Adenocarcinoma	2	Yes		Yes	GK SRS	20	1	Yes		0		pembrolizumab	1		0	0	1	1		-42747	20.5246	2018-09-30	2019-06-24		0	2017-01-12	29.2787	POS	2			NEG	0	NEG	0
F	White	Non-Hispanic or Latino	Current	Current	1	#REF!		Adenocarcinoma	1	Yes		Yes	CK SRS	24	3	Yes	carboplatin/taxol	1			0		0	0	2	2	2017-11-06	298	9.77049	2018-10-21	2018-10-19	1	1	2017-01-12	21.1475	POS	1						0
M	Black	Non-Hispanic or Latino	Previous	Previous	1	#REF!	70	NSCLC poorly	1	Yes	unspecified	Yes	SRS	27	3	No		0			0		0	0	2	2	2017-03-10	36	1.18033	2017-03-10	2017-03-31	1	1	2017-02-02	1.86885	NEG	0			NEG	0	NEG	0	NEG	0	NEG	0
F	White	Non-Hispanic or Latino	Previous	Previous	1	#REF!	80	SCC	1	Yes	2.2	Yes	SRS	24	3	Yes	platinum/VP-16	1			0		1	1	2	2	2017-05-22	104	3.40984	2017-06-17	2017-07-11		0	2017-02-07	5.04918								0
F	Black	Non-Hispanic or Latino	Previous	Previous	1	#REF!		Adenocarcinoma	1	Yes		Yes				Yes		0		pembrolizumab	1		0	0	1	1		-42774	12.5902	2018-02-27	2021-09-30		0	2017-02-08	55.5738	POS	2			NEG	0	NEG	0	NEG	0	NEG	0
M	White	Non-Hispanic or Latino	Previous	Previous	1	#REF!	80	SCC	1	Yes	3.8	Yes	SRS	24	3	No		0			0		0	0	1	1		-42810	75.2787	2023-06-29	2023-08-07		0	2017-03-16	76.5574	POS	2			NEG	0	NEG	0	Neg	0	NEG	0
M	Black	Non-Hispanic or Latino	Not smoker	Not smoker	0	#REF!		NSCLC poorly	1	Yes		Yes	SRS	27	3	Yes		0		pembrolizumab	1		0	0	1	1		-42821	76.7213	2023-08-23	2023-08-30	0	0	2017-03-27	76.9508	POS	2			NEG	0	NEG	0	NEG	0	NEG	0
F	White	Non-Hispanic or Latino	Previous	Previous	1	#REF!	80	Adenocarcinoma	1	Yes	2	Yes	SRS	24	3	No		0			0		1	1	2	2	2018-05-11	396	12.9836	2020-01-31	2020-11-02	1	1	2017-04-10	42.6885	NEG	0			NEG	0	NEG	0
F	White	Non-Hispanic or Latino	Not smoker	Not smoker	0	#REF!		Adenocarcinoma	9	Yes		Yes	GK SRS	20 or 18	1	Yes		0			0		0	0	1	1		-42846	5.57377	2017-10-08	2017-06-13		0	2017-04-21	1.7377	NEG	0	L858R	1			L858R	1	NEG	0	NEG	0
F	White	Non-Hispanic or Latino	Previous	Previous	1	#REF!		Adenocarcinoma	1	Yes		Yes	CK SRS	24	3	No		0			0		1	1	2	2	2017-11-20	208	6.81967	2017-11-20	2017-11-10	1	1	2017-04-26	6.4918								0
M	White	Non-Hispanic or Latino	Current	Current	1	#REF!		Adenocarcinoma	1	Yes		Yes	GK SRS	20	1	No		0			0		0	0	1	1		-42852	18.1967	2018-11-03	2020-07-21		0	2017-04-27	38.7213	NEG	0			NEG	0	NEG	0	NEG	0	NEG	0
F	White	Non-Hispanic or Latino	Previous	Previous	1	#REF!		Adenocarcinoma	2	Yes		Yes	GK SRS	20 (24 in 3 to the resection cavity)	1	Yes	carboplatin/pemetrexed	1		pembrolizumab	1		0	0	1	1		-42870	3.80328	2017-09-08	2017-10-03		0	2017-05-15	4.62295	POS	2						0	NEG	0	NEG	0
F	White	Non-Hispanic or Latino	Previous	Previous	1	#REF!		Adenocarcinoma	1	Yes		Yes	GK SRS	18	1	Yes		0			0		0	0	1	1		-42899	68.5574	2023-03-05	2023-08-04	0	0	2017-06-13	73.541	NEG	0			NEG	0	NEG	0	NEG	0	NEG	0
M	Other	Non-Hispanic or Latino	Current	Current	1	#REF!		Adenocarcinoma	1	Yes	1.2	No				No		0			0		1	1	2	2	2020-01-08	936	30.6885	2021-02-11	2021-10-12		0	2017-06-16	51.7705	POS	1						0
M	White	Non-Hispanic or Latino	Previous	Previous	1	#REF!		SCC	1	Yes		Yes	GK SRS	18	1	Yes		0		pembrolizumab	1		0	0	2	2	2018-04-19	296	9.70492	2022-04-20	2022-08-29	1	1	2017-06-27	61.9344	POS	2						0
M	Black	Non-Hispanic or Latino	Not smoker	Not smoker	0	#REF!	80	Adenocarcinoma	1	Yes	1.5	Yes	SRS	20	1	No		0			0		0	0	1	1		-42930	10.7869	2018-06-08	2019-07-24	1	1	2017-07-14	24.2623	NEG	0	Exon19Deletion(E746_A750del)	1			E746_A750del	1	NEG	0
F	White	Non-Hispanic or Latino	Current	Previous	1	#REF!		Adenocarcinoma	1	Yes		Yes	GK SRS	18	1	Yes	carboplatin/taxol	1			0		0	0	1	1		-42955	29.8361	2020-02-04	2020-06-04		0	2017-08-08	33.8033	POS	1						0	NEG	0	NEG	0
F	Black	Non-Hispanic or Latino	Not smoker	Not smoker	0	#REF!		Adenocarcinoma	2	Yes		No				No		0			0		0	0	1	1		-43018	0.327869	2017-10-20	2017-10-30	1	1	2017-10-10	0.655738	POS	2			NEG	0	NEG	0	NEG	0	NEG	0
M	White	Non-Hispanic or Latino	Current	Previous	1	#REF!		Adenocarcinoma	3	Yes		Yes	GK SRS	20	1	No		0			0		0	0	2	2	2018-02-13	106	3.47541	2021-10-25	2021-11-17		0	2017-10-30	48.4918	POS	1			NEG	0	NEG	0	NEG	0	NEG	0
F	Other	Non-Hispanic or Latino	Previous	Previous	1	#REF!	90	Adenocarcinoma	1	Yes	1.9	Yes	SRS	20	1	No		0			0		0	0	2	2	2018-02-21	103	3.37705	2018-04-02	2018-04-03	1	1	2017-11-10	4.72131	NEG	0						0	NEG	0
M	Asian	Non-Hispanic or Latino	Previous	Previous	1	#REF!		Adenocarcinoma	2	Yes		Yes	GK SRS	20	1	Yes		0		Pembrolizumab	1		0	0	1	1		-43059	63.7049	2023-03-17	2023-07-26		0	2017-11-20	68	POS	2	NEG	0	NEG	0	NEG	0	NEG	0
M	White	Non-Hispanic or Latino	Current	Current	1	#REF!		Adenocarcinoma	2	Yes		Yes	GK SRS	20	1	Yes	carboplatin/taxol	1			0		0	0	4	2	2018-06-15	168	5.5082	2020-12-18	2021-06-22	1	1	2017-12-29	41.6721	POS	1	NEG	0	NEG	0	NEG	0	NEG	0
M	White	Non-Hispanic or Latino	Previous	Previous	1	#REF!		Adenocarcinoma	3	Yes		Yes	WBRT	30	10	No		0			0		0	0	1	1		-43110	62.0328	2023-03-17	2023-04-10		0	2018-01-10	62.8197	NEG	0			NEG	0	NEG	0	NEG	0	NEG	0
M	White	Non-Hispanic or Latino	Previous	Previous	1	#REF!		Adenocarcinoma	1	Yes		Yes	CK SRS	24	3	No		0			0		0	0	1	1		-43125	18.918	2019-08-25	2019-08-19	1	1	2018-01-25	18.7213	NEG	0	NEG	0			NEG	0
F	Other	Non-Hispanic or Latino	Not smoker	Not smoker	0	#REF!		SCC	1	Yes		Yes	GK SRS	18	1	Yes		0		pembrolizumab	1		0	0	4	2	2018-12-23	275	9.01639	2022-07-18	2022-08-30	1	1	2018-03-23	53.1475	POS	2	Exon19Deletion(E746_A750del)	1			E746_A750del	1
F	White	Non-Hispanic or Latino	Previous	Previous	1	#REF!		Adenocarcinoma	1	Yes		Yes	GK SRS	18	1	Yes	cisplastin/pemetrexed	1			0		0	0	1	1		-43199	49.8033	2022-06-06	2023-09-01		0	2018-04-09	64.623	NEG	0	L858R	1			L858R	1	NEG	0	NEG	0
F	White	Non-Hispanic or Latino	Previous	Previous	1	#REF!		Adenocarcinoma	1	Yes		Yes	GK SRS	18	1	Yes	cisplatin/pemetrexed	1			0		0	0	4	2	2019-12-11	593	19.4426	2022-11-19	2023-09-01		0	2018-04-27	64.0328	POS	1			NEG	0	NEG	0	NEG	0	NEG	0
M	White	Non-Hispanic or Latino	Current	Previous	1	#REF!		Adenocarcinoma	2	Yes		Yes	WBRT	30	10	Yes	carboplatin/taxol	1		durvalumab	1		0	0	1	1		-43256	5.70492	2018-11-26	2019-01-14	1	1	2018-06-05	7.31148	POS	1	NEG	0			NEG	0	NEG	0	NEG	0
F	Asian	Non-Hispanic or Latino	Not smoker	Not smoker	0	#REF!		Adenocarcinoma	2	Yes		Yes	GK SRS	20 (27 in 3 to R frontal resection cavity)	1	Yes	carboplatin/pemetrexed	1		pembrolizumab	1		0	0	2	2	2018-10-05	114	3.7377	2018-12-21	2018-12-31	1	1	2018-06-13	6.59016	POS	2	L858R	1			L858R	1	NEG	0	NEG	0
F	White	Non-Hispanic or Latino	Not smoker	Not smoker	0	#REF!		Adenocarcinoma	1	Yes		Yes				No		0			0		0	0	2	2	2018-12-01	156	5.11475	2022-04-18	2022-12-06	1	1	2018-06-28	53.1803	NEG	0	NEG	0	NEG	0	NEG	0
M	Asian	Non-Hispanic or Latino	Previous	Previous	1	#REF!		Adenocarcinoma	1	Yes		Yes	GK SRS	18	1	Yes		0		pembrolizumab	1		0	0	1	1		-43306	54.3279	2023-02-06	2023-08-11		0	2018-07-25	60.4262	POS	2						0
M	Black	Non-Hispanic or Latino	Previous	Previous	1	#REF!	80	Adenocarcinoma	1	Yes	2.4	Yes	SRS	27	3	Yes		0		Ramucirumab	1		1	1	2	2	2019-03-19	231	7.57377	2019-10-06	2019-08-26	1	1	2018-07-31	12.8197	POS	1			NEG	0	NEG	0	NEG	0
M	White	Non-Hispanic or Latino	Previous	Previous	1	#REF!		Adenocarcinoma	1	Yes		Yes	CK SRS	24	3	Yes	carboplatin/pemetrexed	1		pembrolizumab	1		0	0	2	2	2019-10-24	434	14.2295	2019-10-24	2020-01-29	1	1	2018-08-16	17.4098								0
F	Black	Non-Hispanic or Latino	Previous	Previous	1	#REF!		Adenocarcinoma	2	Yes		Yes	SRS	16 (post-op, left frontal), 18 (right temporal)		Yes	carboplatin/etoposide	1			0		1	1	2	2	2019-06-27	282	9.2459	2019-12-22	2021-04-12	1	1	2018-09-18	30.7213	POS	2			NEG	0	NEG	0
F	White	Non-Hispanic or Latino	Current	Current	1	#REF!		Adenocarcinoma	1	Yes		Yes	CK SRS	24	3	No		0			0		0	0	1	1		-43368	1.40984	2018-11-07	2021-05-11		0	2018-09-25	31.4426	NEG	0						0
M	White	Non-Hispanic or Latino	Current	Current	1	#REF!	80	Adenocarcinoma	1	Yes	6.5	Yes	SRS	24	3	Yes	carboplatin/pemetrexed	1			0		0	0	2	2	2020-02-27	511	16.7541	2023-04-25	2023-08-25	0	0	2018-10-04	58.5574								0
M	White	Non-Hispanic or Latino	Previous	Previous	1	#REF!	80	Adenocarcinoma	4	Yes	1.8	Yes	GK SRS	20 (18 to cingulate)	1	No		0			0		0	0	2	2	2022-05-17	1308	42.8852	2023-08-10	2023-08-10		0	2018-10-17	57.6393	NEG	0	NEG	0	NEG	0	NEG	0	NEG	0	NEG	0
M	White	Non-Hispanic or Latino	Previous	Previous	1	#REF!	90	Adenocarcinoma	1	Yes		Yes	SRS	27	3	No		0			0		1	1	2	2	2019-01-25	51	1.67213	2020-01-16	2020-03-27	1	1	2018-12-05	15.6721	POS	2						0	NEG	0
F	White	Non-Hispanic or Latino	Previous	Previous	1	#REF!		Adenocarcinoma	1	Yes		Yes	GK SRS	18	1	Yes		0		nivolumab	1		0	0	1	1		-43462	31.6066	2021-08-18	2023-02-10	0	0	2018-12-28	49.3443	NEG							0
M	White	Non-Hispanic or Latino	Current	Previous	1	#REF!		SCC	2	Yes		Yes	GK SRS	20	1	Yes		0		pembrolizumab	1		0	0	2	2	2019-06-14	157	5.14754	2020-09-24	2020-09-15	1	1	2019-01-08	20.1967	POS	2						0
M	White	Non-Hispanic or Latino	Previous	Previous	1	#REF!		Adenocarcinoma	1	Yes		No				Yes		0		pembrolizumab	1		0	0	1	1		-43476	12.1311	2020-01-16	2019-12-23	1	1	2019-01-11	11.3443	POS	2	NEG	0			NEG	0	NEG	0	NEG	0
M	Black	Non-Hispanic or Latino	Current	Current	1	#REF!		Adenocarcinoma	1	Yes		Yes	GK SRS	20 (18 to resected cavity)	1	Yes	carboplatin/pemetrexed	1		pembrolizumab	1		0	0	2	2	2019-10-25	259	8.4918	2020-02-21	2020-04-01	1	1	2019-02-08	13.7049	POS	1			NEG	0	NEG	0	NEG	0	NEG	0
F	White	Non-Hispanic or Latino	Not smoker	Not smoker	0	#REF!		Adenocarcinoma	2	Yes		Yes	CK SRS	24	3	Yes	pemetrexed	1		pembrolizumab	1		0	0	2	2	2020-01-08	323	10.5902	2022-11-01	2023-02-06	1	1	2019-02-19	47.4754	POS	2						0
F	White	Non-Hispanic or Latino	Previous	Previous	1	#REF!		Adenocarcinoma	1	Yes		Yes	GK SRS	27	3	Yes		0		pembrolizumab	1		0	0	1	1		-43539	53.4426	2023-08-31	2023-08-23		0	2019-03-15	53.1803	POS	1	NEG	0	NEG	0	NEG	0	NEG	0
M	White	Hispanic or Latino	Previous	Previous	1	#REF!		Adenocarcinoma	3	Yes		Yes	GK SRS	27 in 3 (R occipital/parietal), 20 (left frontal) reirradiated	1	Yes	pemetrexed	1		pembrolizumab	1		0	0	2	2	2019-07-25	98	3.21311	2020-01-20	2020-05-11	1	1	2019-04-18	12.7541	POS	1						0					AMP	1
F	White	Non-Hispanic or Latino	Current	Current	1	#REF!		Adenocarcinoma	9	Yes		Yes	WBRT			No		0			0		0	0	2	2	2019-07-07	60	1.96721	2019-07-07	2019-08-27	1	1	2019-05-08	3.63934	NEG	0	NEG	0			NEG	0	NEG	0	NEG	0
M	White	Non-Hispanic or Latino	Not smoker	Not smoker	0	#REF!		Adenocarcinoma	1	Yes		Yes	CK SRS	20	1	Yes		0		pembrolizumab	1		0	0	1	1		-43601	1.04918	2019-06-17	2020-12-09		0	2019-05-16	18.7869	POS	1			NEG	0	NEG	0	NEG	0	NEG	0
F	White	Non-Hispanic or Latino	Not smoker	Not smoker	0	#REF!	80	NSCLC	2	Yes	1.9	Yes	GK SRS	22 (18 to post op cavity)	1	Yes		0		Crizotinib	1	1	0	0	2	2	2021-12-03	899	29.4754	2023-08-29	2023-07-06		0	2019-06-18	48.4918	NEG	0			NEG	0	NEG	0	NEG	0	NEG	0
M	White	Non-Hispanic or Latino	Current	Current	1	#REF!		SCC	1	Yes		Yes	SRS	24	3	Yes		0		pembrolizumab	1		1	1	2	2	2020-11-10	474	15.541	2021-05-12	2021-05-04		0	2019-07-25	21.2787								0
F	White	Non-Hispanic or Latino	Previous	Previous	1	#REF!		Adenocarcinoma	8	Yes		Yes	GK SRS	20 (27 in 3 to R frontal resection cavity)	1	Yes		0		alectinib	1	1	0	0	1	1		-43677	38.918	2022-10-30	2023-04-21		0	2019-07-31	44.5902	POS	1						0	HIP1-ALK	1
M	White	Non-Hispanic or Latino	Current	Current	1	#REF!		Adenocarcinoma	10	Yes		No				No		0			0		0	0	1	1		-43688	0.131148	2019-08-15	2019-08-29		0	2019-08-11	0.590164	POS	1	NEG	0			NEG	0	NEG	0	NEG	0
F	White	Non-Hispanic or Latino	Current	Current	1	#REF!		Adenocarcinoma	5	Yes		Yes	WBRT	30	10	Yes	carboplatin/pemetrexed	1		pembrolizumab	1		0	0	2	2	2021-12-21	820	26.8852	2023-06-27	2023-09-01		0	2019-09-23	47.1803	NEG	0	NEG	0			NEG	0
F	White	Non-Hispanic or Latino	Previous	Previous	1	#REF!		NSCLC NOS	1	Yes		Yes	SRS	25	5	Yes	carboplatin/etoposide	1			0		1	1	2	2	2019-11-28	56	1.83607	2019-11-28	2020-01-13	1	1	2019-10-03	3.34426								0
M	White	Hispanic or Latino	Current	Current	1	#REF!	80	Adenocarcinoma	1	Yes	3.4	Yes	GK SRS	27	3	Yes	carboplatin/pemetrexed	1		Pembrolizumab	1		0	0	2	2	2020-05-28	213	6.98361	2020-05-28	2020-06-18	1	1	2019-10-28	7.67213	POS	1			NEG	0	NEG	0	NEG	0
F	White	Non-Hispanic or Latino	Previous	Previous	1	#REF!		Adenocarcinoma	9	Yes		Yes	GK SRS	24	3	Yes		0		pembrolizumab	1		0	0	1	1		-43775	9.40984	2020-08-19	2021-09-15		0	2019-11-06	22.2623	POS	2						0
F	White	Non-Hispanic or Latino	Not smoker	Not smoker	0	#REF!		Adenocarcinoma	1	Yes		Yes	GK SRS	27 to R parietal cavity, 20 in 1 to other lesions	3	Yes		0		atezolizumab	1		0	0	2	2	2020-03-01	74	2.42623	2022-11-30	2023-01-03	1	1	2019-12-18	36.459	POS	2			NEG	0	NEG	0	EML4-ALK	1	NEG	0
F	White	Non-Hispanic or Latino	Current	Previous	1	#REF!		NSCLC NOS	1	Yes		Yes	SRS	20	1	Yes	carboplatin/taxol	1		pembrolizumab	1		0	0	1	1		-43823	7.04918	2020-07-26	2020-11-25	1	1	2019-12-24	11.0492	NEG	0	NEG	0			NEG	0
M	White	Non-Hispanic or Latino	Previous	Previous	1	#REF!	80	SCC	2	Yes	5.2	Yes	GK SRS	16	1	Yes	carboplatin/pemetrexed	1		Pembrolizumab	1		0	0	2	2	2020-12-09	342	11.2131	2021-10-29	2021-10-08	1	1	2020-01-02	21.1475	POS	1						0
F	Black	Non-Hispanic or Latino	Not smoker	Not smoker	0	#REF!		Adenocarcinoma	2	Yes		Yes	GK SRS	24	3	Yes		0		dabrafenib, trametinib	1	2	0	0	1	1		-43861	38.2623	2023-04-12	2023-05-11		0	2020-01-31	39.2131	POS	1			NEG	0	NEG	0	NEG	0	NEG	0
M	White	Non-Hispanic or Latino	Current	Current	1	#REF!		SCC	11	Yes		Yes	GK SRS	12, 9, or 8	1	No		0			0		0	0	1	1		-43867	2.29508	2020-04-16	2020-06-10		0	2020-02-06	4.09836	NEG	0			NEG	0	NEG	0	NEG	0	NEG	0	rearrangement intron_10	1
M	Other	Hispanic or Latino	Current	Previous	1	#REF!		Adenocarcinoma	2	Yes		Yes	SRS	24, 20	3, 1	Yes	carboplatin/pemetrexed	1		pembrolizumab	1		0	0	2	2	2020-05-21	92	3.01639	2022-01-18	2022-07-25		0	2020-02-19	29.082	NEG	0						0
F	White	Non-Hispanic or Latino	Current	Previous	1	#REF!		Adenocarcinoma	1	Yes		Yes	GK SRS	20	1	Yes		0		pembrolizumab	1		0	0	1	1		-43908	5.60656	2020-09-05	2020-11-05	1	1	2020-03-18	7.60656	POS	1			NEG	0	NEG	0	NEG	0	NEG	0
F	White	Non-Hispanic or Latino	Current	Previous	1	#REF!	80	Adenocarcinoma	2	Yes	2.3	Yes	GK SRS	18	1	Yes	carboplatin/pemetrexed	1		Pembrolizumab	1		0	0	1	1		-43913	8.98361	2020-12-22	2020-12-01		0	2020-03-23	8.29508	NEG	0	amplification	1			AMP	1	NEG	0
F	Asian	Non-Hispanic or Latino	Not smoker	Not smoker	0	#REF!		Adenocarcinoma	1	Yes		No				Yes		0		osimertinib	1	3	0	0	1	1		-43930	22.3934	2022-02-21	2023-05-23		0	2020-04-09	37.3443			Exon19Deletion(E746_A750del)	1			E746_A750del	1	NEG	0	NEG	0
M	White	Non-Hispanic or Latino	Current	Previous	1	#REF!	90	Adenocarcinoma	1	Yes	1.4	Yes	GK SRS	18	1	Yes		0		Opdivo (nivolumab), Yervoy (ipilimumab)	1		0	0	1	1	2021-12-09	584	19.1475	2023-08-11	2023-05-16		0	2020-05-04	36.2951	NEG	0						0	NEG	0
M	Asian	Non-Hispanic or Latino	Not smoker	Not smoker	0	#REF!		SCC	1	Yes		Yes	GK SRS	27	3	Yes	carboplatin/pemetrexed	1			0		1	1	2	2	2021-02-04	273	8.95082	2022-03-25	2022-04-22	1	1	2020-05-07	23.4426	POS	1			Exon20_insertion (H773>YPNPY), amplification	1	H773>YPNPY, AMP	1
F	White	Non-Hispanic or Latino	Previous	Previous	1	#REF!		SCC	1	Yes		Yes	GK SRS	18	1	Yes	carboplatin/gemcitabine	1			0		0	0	1	1		-43973	37.6066	2023-07-13	2023-08-01	0	0	2020-05-22	38.2295	POS	1						0			AMP	1
F	Other	Hispanic or Latino	Not smoker	Not smoker	0	#REF!	80	Adenocarcinoma	5	Yes	3.2	Yes	GK SRS	16 (post-op cavity, left frontal parietal), 20 (right frontal), 18 (right temporal, right cerebellum, right parietal)	1	Yes		0		Tagrisso (Osimertinib)	1	3	0	0	1	1		-44019	9.14754	2021-04-12	2021-06-10		0	2020-07-07	11.082	NEG	0	Exon19Deletion(E746_A750del)	1			E746_A750del	1	NEG	0	NEG	0	NEG	0
F	White	Non-Hispanic or Latino	Previous	Previous	1	#REF!		Adenocarcinoma	1	Yes		Yes	GK SRS	27	3	No		0			0		0	0	2	2	2021-06-18	344	11.2787	2023-08-24	2023-09-02		0	2020-07-09	37.7049	POS	1	EGFR amplification	1			EGFR AMP	1
M	White	Non-Hispanic or Latino	Current	Current	1	#REF!		Adenocarcinoma	11	Yes		Yes	WBRT	30	10	Yes	pemetrexed	1		pembrolizumab	1		0	0	1	1		-44026	6.03279	2021-01-14	2021-01-22	1	1	2020-07-14	6.29508	NEG	0	NEG	0			NEG	0
M	Black	Non-Hispanic or Latino	Previous	Previous	1	#REF!		Adenocarcinoma	3	Yes		Yes	GK SRS	27	3	Yes		0		alectinib	1	1	0	0	1	1		-44041	35.6393	2023-07-21	2023-07-26	0	0	2020-07-29	35.8033	POS	1			NEG	0	NEG	0	EML4-ALK	1
F	White	Non-Hispanic or Latino	Previous	Previous	1	#REF!		Adenocarcinoma	1	Yes		Yes	GK SRS	27	3	Yes	carboplatin/pemetrexed	1			0		0	0	1	1		-44063	33.6393	2023-06-12	2023-09-05	0	0	2020-08-20	36.4262	POS	1			NEG	0	NEG	0	NEG	0	NEG	0	A107V	1
F	White	Non-Hispanic or Latino	Not smoker	Not smoker	0	#REF!		NSCLC NOS	1	Yes		Yes	GK SRS	27	3	Yes		0		osimertinib	1	3	0	0	1	1		-44063	34.6885	2023-07-14	2023-08-24	0	0	2020-08-20	36.0328	POS	1						0
F	White	Non-Hispanic or Latino	Current	Current	1	#REF!		Adenocarcinoma	5	Yes		Yes	SRS	24	3	No		0			0		1	1	2	2	2020-09-22	14	0.459016	2021-02-11	2021-02-23		0	2020-09-08	5.5082	NEG	0						0
M	Black	Non-Hispanic or Latino	Current	Current	1	#REF!	80	Adenocarcinoma	2	Yes	3.6	Yes	GK SRS	18 (left frontal), 20 (right cerebellar)	1	Yes		0		Pembrolizumab	1		1	1	2	2	2021-02-01	136	4.45902	2023-02-07	2023-03-09		0	2020-09-18	29.5738								0
F	White	Non-Hispanic or Latino	Current	Current	1	#REF!		Adenocarcinoma	1	Yes		Yes	SRS	24	3	Yes		0		nivolumab, ipilimumab	1		0	0	1	1		-44131	5.86885	2021-04-24	2022-06-09	1	1	2020-10-27	19.3443	POS	2						0
M	White	Non-Hispanic or Latino	Previous	Previous	1	#REF!		SCC	1	Yes		Yes	SRS	24	3	Yes	carboplatin/taxol	1		pembrolizumab	1		0	0	1	1		-44133	10.8525	2021-09-25	2021-12-22	1	1	2020-10-29	13.7377	POS	2						0
F	White	Non-Hispanic or Latino	Previous	Previous	1	#REF!		Adenocarcinoma	7	Yes		Yes	GK SRS	27	3	Yes	carboplatin/pemetrexed	1		Pembrolizumab	1		0	0	1	1		-44166	9.93443	2021-09-30	2021-09-23	1	1	2020-12-01	9.70492	NEG	0	NEG	0	NEG	0	NEG	0	NEG	0	NEG	0
F	White	Non-Hispanic or Latino	Previous	Previous	1	#REF!		SCC	1	Yes		Yes	SRS	24	3	No		0			0		0	0	1	1		-44175	29.7049	2023-06-04	2023-04-19		0	2020-12-10	28.1967	POS	1						0
F	Other	Hispanic or Latino	Previous	Previous	1	#REF!		NSCLC	8	Yes		Yes	GK SRS	15 (left frontal resection cavity), 18 (R frontal, cerebellar, R parietal), 20 (L temporal, L frontal, R frontal, L parietal)	1	Yes		0		Pembrolizumab	1		0	0	1	1		-44189	1.5082	2021-02-08	2021-02-05	1	1	2020-12-24	1.40984	POS	2						0	NEG	0
M	Black	Non-Hispanic or Latino	Previous	Previous	1	#REF!		Adenocarcinoma	2	Yes		Yes	GK SRS	27 (L cerebellar cavity), 20 (R temporal, 1 fraction)	3	Yes	carboplatin/pemetrexed	1		Pembrolizumab	1		0	0	1	1		-44244	14.5246	2022-05-06	2022-08-09	1	1	2021-02-17	17.6393	NEG	0						0	NEG	0
M	White	Non-Hispanic or Latino	Current	Current	1	#REF!		SCC	1	Yes		Yes	WBRT	30	10	No		0			0		1	1	2	2	2021-06-01	103	3.37705	2021-06-01	2021-07-01		0	2021-02-18	4.36066								0
F	White	Non-Hispanic or Latino	Previous	Previous	1	#REF!		Adenocarcinoma	9	Yes		Yes	WBRT	20	5	Yes	carboplatin/etoposide	1		atezolizumab	1		0	0	2	2	2021-08-17	158	5.18033	2021-08-17	2021-08-30	1	1	2021-03-12	5.60656	NEG	0			NEG	0	NEG	0	NEG	0	NEG	0
F	White	Non-Hispanic or Latino	Previous	Previous	1	#REF!		Adenocarcinoma	1	Yes		Yes	GK SRS	24	3	No		0			0		0	0	1	1		-44272	25.3443	2023-04-29	2023-05-02		0	2021-03-17	25.4426	POS	1	NEG	0			NEG	0
F	Asian	Non-Hispanic or Latino	Not smoker	Not smoker	0	#REF!		Adenocarcinoma	2	Yes		Yes	GK SRS	27	3	Yes		0		alectinib	1	2	0	0	1	2	2023-07-01	779	25.541	2023-07-01	2022-12-28		0	2021-05-13	19.4754	POS	1	NEG	0			NEG	0	EML4-ALK	1
M	Asian	Non-Hispanic or Latino	Previous	Previous	1	#REF!		SCC	1	Yes		Yes	GK SRS	24	3	Yes	carboplatin/taxol	1			0		0	0	2	2	2021-08-02	73	2.39344	2022-02-01	2022-03-01	1	1	2021-05-21	9.31148	POS	1	NEG	0			NEG	0
F	White	Non-Hispanic or Latino	Current	Current	1	#REF!		Adenocarcinoma	1	Yes		No				Yes		0		pembrolizumab	1		0	0	1	1		-44356	25.5738	2023-07-29	2023-09-01		0	2021-06-09	26.6885	POS	2	NEG	0			NEG	0	NEG	0	NEG	0	NEG	0
M	White	Non-Hispanic or Latino	Current	Previous	1	#REF!		Adenocarcinoma	1	Yes		Yes	GK SRS	20	1	No		0			0		1	1	2	2	2021-10-01	107	3.5082	2022-09-14	2023-08-03		0	2021-06-16	25.5082	NEG	0			NEG	0	NEG	0
F	White	Non-Hispanic or Latino	Current	Current	1	#REF!		Adenocarcinoma	4	Yes		Yes	GK SRS	27	3	Yes	pemetrexed	1		Pembrolizumab	1		0	0	2	2	2021-09-29	62	2.03279	2023-06-14	2023-06-27		0	2021-07-29	22.8852	NEG	0	NEG	0			NEG	0
F	Asian	Non-Hispanic or Latino	Not smoker	Not smoker	0	#REF!		Adenocarcinoma	7	Yes		Yes	SRS	24	3	Yes		0		osimertinib	1	3	0	0	2	2	2022-11-16	475	15.5738	2023-07-23	2023-08-10		0	2021-07-29	24.3279	POS	1	L858R	1			L858R	1	NEG	0	NEG	0	NEG	0
F	Black	Non-Hispanic or Latino	Current	Current	1	#REF!		Adenocarcinoma	1	Yes		Yes	SRS	24	3	Yes	carboplatin/taxol	1		Pembrolizumab	1		0	0	1	1		-44426	6.03279	2022-02-18	2022-04-04		0	2021-08-18	7.5082	POS	2	NEG	0	NEG	0	NEG	0	NEG	0
F	White	Non-Hispanic or Latino	Previous	Previous	1	#REF!		Adenocarcinoma	1	Yes		Yes	GK SRS	27	3	Yes	carboplatin/pemetrexed	1		pembrolizumab	1		0	0	1	1		-44460	22.9836	2023-08-23	2023-08-24	0	0	2021-09-21	23.0164	NEG	0	amplification	1			AMP	1	NEG	0	NEG	0
F	White	Non-Hispanic or Latino	Current	Current	1	#REF!		Adenocarcinoma	1	Yes		Yes	GK SRS	27	3	Yes	carboplatin/taxol	1		pembrolizumab	1		0	0	1	1		-44469	21.0164	2023-07-03	2023-08-23		0	2021-09-30	22.6885	POS	1	NEG	0			NEG	0
M	Other	Hispanic or Latino	Not smoker	Not smoker	0	#REF!		Adenocarcinoma	1	Yes		No				Yes		0		Pembrolizumab	1		1	1	2	2	2021-10-27	19	0.622951	2022-03-10	2022-03-11	1	1	2021-10-08	5.04918	POS	2			NEG	0	NEG	0	NEG	0	NEG	0	NEG	0
M	Black	Non-Hispanic or Latino	Previous	Previous	1	#REF!		Adenocarcinoma	7	Yes		Yes	WBRT	21	7	No		0			0		0	0	2	2	2022-03-04	65	2.13115	2022-04-04	2022-05-23	1	1	2021-12-29	4.7541	POS	1			NEG	0	NEG	0	NEG	0	NEG	0	NEG	0
M	Black	Non-Hispanic or Latino	Previous	Previous	1	#REF!		Adenocarcinoma	7	Yes		No				Yes		0		Pembrolizumab	1		0	0	1	1		-44560	18.9836	2023-08-01	2023-08-31		0	2021-12-30	19.9672	POS	2			NEG	0	NEG	0	NEG	0	NEG	0	NEG	0
M	Other	Non-Hispanic or Latino	Current	Current	1	#REF!		Adenocarcinoma	1	Yes		Yes	SRS	24	3	No		0			0		1	1	2	2	2022-07-22	164	5.37705	2023-08-02	2023-08-29		0	2022-02-08	18.5902	POS	1	NEG	0			NEG	0	NEG	0	NEG	0	NEG	0
F	White	Non-Hispanic or Latino	Previous	Previous	1	#REF!		Adenocarcinoma	1	Yes		No				Yes	carboplatin/pemetrexed	1		Pembrolizumab	1		0	0	1	1		-44607	3.44262	2022-05-31	2022-08-29		0	2022-02-15	6.39344	POS	2			NEG	0	NEG	0	NEG	0	NEG	0	NEG	0
F	Unknown	Non-Hispanic or Latino	Previous	Previous	1	#REF!		Adenocarcinoma	4	yes		Yes	SRS	27 (24 to post-op cavity)	3	Yes		0		osimertinib	1	3	0	0	1	1		-44623	11.2131	2023-02-08	2023-06-19		0	2022-03-03	15.5082	POS	2	Exon 19 deletion(E746_S752>V) / amplification	1			E746_S752>V / AMP	1
F	White	Non-Hispanic or Latino	Current	Current	1	#REF!		Adenocarcinoma	1	Yes		Yes	SRS	18	1	Yes	carboplatin/pemetrexed	1		pembrolizumab	1		0	0	1	1		-44641	15.0164	2023-06-22	2023-08-17		0	2022-03-21	16.8525	POS	2						0
F	Black	Non-Hispanic or Latino	Previous	Previous	1	#REF!		Adenocarcinoma	1	Yes		Yes	SRS	27	3	Yes		0		pembrolizumab	1		0	0	1	1		-44742	8.98361	2023-03-31	2023-08-15	0	0	2022-06-30	13.4754	POS	1			NEG	0	NEG	0	NEG	0	NEG	0
F	White	Non-Hispanic or Latino	Previous	Previous	1	#REF!		Adenocarcinoma	3	Yes		Yes	GK SRS	27 (18 in 1 to a left frontal lesion)	3	Yes		0		pembrolizumab	1		0	0	1	1		-44775	10.3934	2023-06-15	2023-08-31	0	0	2022-08-02	12.918	NEG	1			NEG	0	NEG	0	NEG	0	NEG	0
M	White	Non-Hispanic or Latino	Previous	Previous	1	#REF!		Adenocarcinoma	4	Yes		Yes	SRS	27, 20	3, 1	No		0			0		0	0	2	2	2022-12-19	84	2.7541	2023-08-30	2023-07-28	0	0	2022-09-26	10	NEG	0	NEG	0			NEG	0	NEG	0
F	White	Non-Hispanic or Latino	Current	Current	1	#REF!		Adenocarcinoma	2	Yes		Yes	GK SRS	27 to postop cavity (20 in 1 to other lesion)	3	Yes	carboplatin/pemetrexed	1		Pembrolizumab	1		0	0	1	1		-44833	9.83607	2023-07-26	2023-09-01		0	2022-09-29	11.0492	POS	2			NEG	0	NEG	0	NEG	0	NEG	0	NEG	0
M	White	Non-Hispanic or Latino	Current	Current	1	#REF!		Adenocarcinoma	3	Yes		Yes	GK SRS	27	3	Yes	carboplatin/pemetrexed	1		pembrolizumab	1		0	0	1	1		-44852	9.70492	2023-08-10	2023-08-25		0	2022-10-18	10.1967	NEG	0						0
F	Other	Hispanic or Latino	Previous	Previous	1	#REF!		Adenocarcinoma	1	Yes		Yes	GK SRS	18	1	Yes		0		Pembrolizumab	1		0	0	1	1		-44867	1.57377	2022-12-20	2022-12-21	1	1	2022-11-02	1.60656	POS	2						0
																																			19.7213
																																			29.0627
[truncated: 19 more columns]
